# Supplementary material for: Efficacy and Safety of BTKis in Central Nervous System Lymphoma: A Systematic Review and Meta-Analysis
Source: Cancers (Basel). 2024 Feb 21;16(5):860. doi: 10.3390/cancers16050860 (PMC10930544; doi:10.3390/cancers16050860)
Supplement: Supplementary file 1 [file cancers-16-00860-s001.zip]

Archive with 1 entries (1 files):
- cancers-2796512-supplementary.pdf
